# Supplementary material for: Development of a Group Emergent Literacy Screening Tool
Source: Children (Basel). 2023 Feb 6;10(2):306. doi: 10.3390/children10020306 (PMC9955426; doi:10.3390/children10020306)
Supplement: Supplementary file 1 [file children-10-00306-s001.zip]

Archive with 1 entries (1 files):
- children-2148714-supplementary.pdf
